# Supplementary material for: Post-treatment With Irisin Attenuates Acute Kidney Injury in Sepsis Mice Through Anti-Ferroptosis via the SIRT1/Nrf2 Pathway
Source: Front Pharmacol. 2022 Mar 17;13:857067. doi: 10.3389/fphar.2022.857067 (PMC8970707; doi:10.3389/fphar.2022.857067)
Supplement: Supplementary file 1 [file DataSheet1.zip]

Archive with 13 entries (10 files):
- supplement/
- supplement/figS1/
- supplement/figS1/FigS1.tif
- supplement/figS1/lps cell-1.tif
- supplement/figS1/lpsgsh-1.tif
- supplement/figS1/lpsmda-1.tif
- supplement/figS2/
- supplement/figS2/FigS2.tif
- supplement/figS2/ir cellros.tif
- supplement/figS2/irgsh.tif
- supplement/figS2/irmda.tif
- supplement/rawdata-supplement.xlsx
- supplement/zqysupplement.docx
