# Supplementary material for: Post-treatment With Irisin Attenuates Acute Kidney Injury in Sepsis Mice Through Anti-Ferroptosis via the SIRT1/Nrf2 Pathway
Source: Front Pharmacol. 2022 Mar 17;13:857067. doi: 10.3389/fphar.2022.857067 (PMC8970707; doi:10.3389/fphar.2022.857067)
Supplement: Supplementary file 1 [file DataSheet1.zip › supplement/rawdata-supplement.xlsx]

## Sheet: Sheet1
LPS	0	1	5	10
cell ability	94.82	80.52	55.21	43.23
	90.32	82.31	60.24	38.41
	87.5	76.85	52.37	41.23
MDA	1.52	1.97	5.34	6.54
	1.65	2.35	4.96	5.68
	2.03	2.74	5.21	6.17
GSH	6.28	6.02	3.21	2.14
	5.03	5.65	2.97	2.28
	5.45	4.93	3.03	1.62
Irisin	con	LPS	Ir2	Ir4	Ir8
cell ability	93.12	40.35	50.23	65.45	80.12
	89.93	38.76	53.15	69.21	75.56
	97.67	36.53	48.56	62.77	81.23
MDA	1.37	6.64	5.32	4.32	3.99
	1.69	5.91	5.43	4.53	4.01
	1.94	6.27	5.52	4.12	3.64
GSH	6.12	2.03	3.12	4.1	4.66
	4.98	1.97	2.98	3.72	4.38
	5.59	2.31	2.79	4.33	3.99
